# Supplementary material for: “Whoooo said that?”: responses of captive owls (Strigiformes) to the voices of familiar caregivers
Source: PeerJ. 2026 Jun 17;14:e21421. doi: 10.7717/peerj.21421 (PMC13282947; doi:10.7717/peerj.21421)
Supplement: Supplemental Information 1 [file peerj-14-21421-s001.csv]

Species	Sex	Status	Owl	Session	Trial	Keeper	Husban	Train	months	Comfort	Antag	Friend	Warm	Aloof	Behav	BehCat	Latency	Voice	Response	Antagr	Aloofr	Relat	TrialRC	filter_$	Posture	EyeStart	EyeAfter
Snowy Owl	1	0	17	3	1	UF									Head Movement	1	9.7	0	1				1	0	1
Barn Owl	1	0	2	2	1	UF									Head movement	1	0.3	0	1				1	0	1	0	0
Barn Owl	1	0	2	2	2	UF									No Behavior	0	30	0	0				2	0	1	0	0
Barn Owl	1	0	2	2	3	UF									No Behavior	0	30	0	0				3	0	1	0	0
Barn Owl	1	0	2	2	4	Gemma	1	0	14	4	3	2	2	4	No Behavior	0	30	1	0	3	2	2.6	5	0	1	0	0
Barn Owl	1	0	2	2	5	UF									Head movement	1	5	0	1				4	0	1	0	0
Barred Owl	0	1	4	1	1	UF									Head movement	1	1.2	0	1				1	1	1	0	0
Barred Owl	0	1	4	1	2	UF									Head movement	1	20.5	0	1				2	1	1	0	0
Barred Owl	0	1	4	1	3	UF									Head movement	1	0.5	0	1				3	1	1	0	0
Barred Owl	0	1	4	1	4	Christina	1	1	111	5	1	5	5	1	Head movement	1	0.8	1	1	5	5	5	5	1	1	0	0
Barred Owl	0	1	4	6	3	UF									Head movement	1	1.6	0	1				3	1	1	0	1
Barred Owl	0	1	4	8	1	UF									Head movement	1	5.2	0	1				1	1	1	0	1
Barred Owl	1	0	5	6	5	UF									Head movement	1	1.9	0	1				4	0	1	0	1
Eastern Screech Owl	1	1	7	6	5	UF									Head Movement	1	6.4	0	1				4	0	1	0	1
Snowy Owl	1	0	17	2	1	UF									Head Movement	1	1.8	0	1				1	0	1	0	1
Snowy Owl	1	0	17	2	2	UF									Head Movement	1	1.8	0	1				2	0	1	0	1
Snowy Owl	1	0	17	2	3	UF									Head Movement	1	1.2	0	1				3	0	1	0	1
Snowy Owl	1	0	17	2	4	Brianna	1	0	60	4	2	3	2	4	Head Movement	1	0.3	1	1	4	2	3	5	0	1	0	1
Barn Owl	1	0	2	3	1	UF									Head movement	1	0.4	0	1				1	0	1	1	1
Barn Owl	0	0	3	3	1	UF									Head movement	1	1.8	0	1				1	1	1	1	1
Barn Owl	0	0	3	3	5	UF									No Behavior	0	30	0	0				4	1	1	1	1
Barred Owl	0	1	4	2	1	UF									Head movement	1	4.2	0	1				1	1	1	1	1
Barred Owl	0	1	4	3	4	Janet	1	0	48	5	3	3	3	4	Head movement	1	0.7	1	1	3	2	3.2	5	1	1	1	1
Barred Owl	0	1	4	8	3	UF									Head movement	1	13	0	1				3	1	1	1	1
Barred Owl	1	0	5	1	1	UF									No behavior	0	30	0	0				1	0	1	1	1
Barred Owl	1	0	5	1	3	UF									Head movement	1	1	0	1				3	0	1	1	1
Barred Owl	1	0	5	1	4	Christina	1	0	111	4	2	3	3	2	Head movement	1	13.6	1	1	4	4	3.6	5	0	1	1	1
Barred Owl	1	0	5	1	5	UF									Head movement	1	19.3	0	1				4	0	1	1	1
Barred Owl	1	0	5	2	1	UF									Head movement	1	6.8	0	1				1	0	1	1	1
Barred Owl	1	0	5	3	3	UF									Head movement	1	4.9	0	1				3	0	1	1	1
Barred Owl	1	0	5	3	4	Janet	1	0	48	5	3	3	4	3	Head movement	1	0.3	1	1	3	3	3.6	5	0	1	1	1
Barred Owl	1	0	5	5	5	UF									Head movement	1	0.7	0	1				4	0	1	1	1
Barred Owl	1	0	5	7	3	Uf									Head movement	1	1.4	0	1				3	0	1	1	1
Barred Owl	1	0	5	7	4	Janet	1	0	48	5	3	3	4	3	Head movement	1	0.5	1	1	3	3	3.6	5	0	1	1	1
Eastern Screech Owl	1	1	7	3	1	UF									Head movement	1	1	0	1				1	0	1	1	1
Eastern Screech Owl	1	0	8	2	1	UF									Head Movement	1	3.7	0	1				1	0	1	1	1
Eastern Screech Owl	1	0	8	2	2	UF									Head Movement	1	0.8	0	1				2	0	1	1	1
Eastern Screech Owl	1	0	8	3	1	UF									Head Movement	1	1.6	0	1				1	0	1	1	1
Eastern Screech Owl	1	0	8	3	5	UF									Head Movement	1	6.8	0	1				4	0	1	1	1
Eurasian Eagle Owl	0	1	10	4	4	Julie	1	0	12	4	1	3	3	5	Head Movement	1	0.6	1	1	5	1	3.2	5	1	1	1	1
Eurasian Eagle Owl	1	0	11	1	2	UF									Head Movement	1	1.4	0	1				2	0	1	1	1
Eurasian Eagle Owl	1	0	11	2	2	UF									Head Movement	1	1.1	0	1				2	0	1	1	1
Eurasian Eagle Owl	1	0	11	2	3	UF									Locomotion	3	1.8	0	1				3	0	1	1	1
Eurasian Eagle Owl	1	0	11	2	4	Julie	1	1	9	5	1	4	4	3	Vocalization	2	0.7	1	1	5	3	4.2	5	0	1	1	1
Eurasian Eagle Owl	1	0	11	3	1	UF									Vocalization	2	0.5	0	1				1	0	1	1	1
Eurasian Eagle Owl	1	0	11	3	2	UF									Vocalization	2	1.8	0	1				2	0	1	1	1
Eurasian Eagle Owl	1	0	11	3	3	UF									Head Movement	1	1	0	1				3	0	1	1	1
Eurasian Eagle Owl	1	0	11	3	4	Caycee	1	1	6	5	2	4	3	3	Head Movement	1	0.6	1	1	4	3	3.8	5	0	1	1	1
Eurasian Eagle Owl	1	0	11	3	5	UF									Head Movement	1	0.5	0	1				4	0	1	1	1
Eurasian Eagle Owl	1	0	11	4	3	UF									Head Movement	1	1.1	0	1				3	0	1	1	1
Great Horned Owl	0	0	13	1	1	UF									Head Movement	1	0.5	0	1				1	1	1	1	1
Great Horned Owl	0	0	13	3	5	UF									Head Movement	1	20.3	0	1				4	1	1	1	1
Great Horned Owl	0	0	13	4	3	UF									Head Movement	1	0.4	0	1				3	1	1	1	1
Great Horned Owl	0	0	13	5	3	UF									Head Movement	1	0.3	0	1				3	1	1	1	1
Great Horned Owl	0	0	13	7	1	UF									Head Movement	1	1.2	0	1				1	1	1	1	1
Great Horned Owl	0	0	13	8	3	UF									Head Movement	1	3.1	0	1				3	1	1	1	1
Great Horned Owl	0	1	14	1	1	UF									Head Movement	1	1.4	0	1				1	1	1	1	1
Great Horned Owl	0	1	14	1	2	UF									Head Movement	1	0.5	0	1				2	1	1	1	1
Great Horned Owl	0	1	14	1	5	UF									Head Movement	1	0.4	0	1				4	1	1	1	1
Great Horned Owl	0	1	14	2	1	UF									No Behavior	0	30	0	0				1	1	1	1	1
Great Horned Owl	0	1	14	3	1	UF									Head Movement	1	6.1	0	1				1	1	1	1	1
Great Horned Owl	0	1	14	3	2	UF									Head Movement	1	1.3	0	1				2	1	1	1	1
Great Horned Owl	0	1	14	3	4	Janet	1	0	48	5	3	3	3	4	Head Movement	1	0.3	1	1	3	2	3.2	5	1	1	1	1
Great Horned Owl	1	1	15	3	2	UF									Head Movement	1	1.1	0	1				2	0	1	1	1
Great Horned Owl	1	1	15	3	3	UF									Head Movement	1	1.6	0	1				3	0	1	1	1
Great Horned Owl	1	1	15	3	4	Ashlynn	1	0	11	3	4	3	3	4	Head Movement	1	0.7	1	1	2	2	2.6	5	0	1	1	1
Great Horned Owl	1	1	15	3	5	UF									Head Movement	1	2.4	0	1				4	0	1	1	1
Great Horned Owl	1	1	15	5	1	UF									Head Movement	1	0.6	0	1				1	0	1	1	1
Great Horned Owl	1	1	15	5	2	UF									Head Movement	1	1.2	0	1				2	0	1	1	1
Great Horned Owl	1	1	15	5	4	Kiki	0	0	84	1	5	1	1	1	Head Movement	1	1.4	1	1	1	5	1.8	5	0	1	1	1
Great Horned Owl	1	1	15	6	1	UF									Head Movement	1	0.6	0	1				1	0	1	1	1
Great Horned Owl	1	1	15	6	2	UF									Head Movement	1	0.6	0	1				2	0	1	1	1
Great Horned Owl	1	1	15	6	3	UF									Head Movement	1	0.7	0	1				3	0	1	1	1
Great Horned Owl	1	1	15	6	4	Judy	1	0	48	5	1	4	4	1	Head Movement	1	0.6	1	1	5	5	4.6	5	0	1	1	1
Great Horned Owl	1	1	15	6	5	UF									Head Movement	1	0.6	0	1				4	0	1	1	1
Great Horned Owl	1	1	15	7	1	UF									Head Movement	1	0.2	0	1				1	0	1	1	1
Great Horned Owl	0	0	16	9	1	UF									Head Movement	1	0.2	0	1				1	1	1	1	1
Great Horned Owl	0	0	16	9	2	UF									Head Movement	1	0.6	0	1				2	1	1	1	1
Great Horned Owl	0	0	16	10	1	UF									Head Movement	1	19.9	0	1				1	1	1	1	1
Snowy Owl	1	0	17	1	1	UF									Head Movement	1	13.6	0	1				1	0	1	1	1
Snowy Owl	1	0	17	1	3	UF									Head Movement	1	1.6	0	1				3	0	1	1	1
Snowy Owl	1	0	17	3	2	UF									Head Movement	1	1.8	0	1				2	0	1	1	1
Snowy Owl	1	0	17	4	3	UF									Head Movement	1	2.4	0	1				3	0	1	1	1
Snowy Owl	1	0	17	4	4	Lindsay	1	0	137	4	2	0	2	4	Head Movement	1	1.8	1	1	4	2	2.4	5	0	1	1	1
Snowy Owl	1	0	19	3	1	UF									Head Movement	1	0.9	0	1				1	0	1	1	1
Snowy Owl	1	0	19	3	2	UF									Head Movement	1	0.3	0	1				2	0	1	1	1
Snowy Owl	1	0	19	3	3	UF									Head Movement	1	0.8	0	1				3	0	1	1	1
Spectacled Owl	1	0	20	1	1	UF									Head Movement	1	3.4	0	1				1	0	1	1	1
Spectacled Owl	1	0	20	1	2	UF									Head Movement	1	5.2	0	1				2	0	1	1	1
Spectacled Owl	1	0	20	2	1	UF									Head Movement	1	0.6	0	1				1	0	1	1	1
Spectacled Owl	0	0	21	2	1	UF									Head Movement	1	1.7	0	1				1	1	1	1	1
Eurasian Eagle Owl	1	0	11	5	1	UF									Head Movement	1	12.4	0	1				1	0	0
Eurasian Eagle Owl	1	0	11	5	2	UF									Head Movement	1	9	0	1				2	0	0
Eurasian Eagle Owl	1	0	11	5	3	UF									Head Movement	1	16	0	1				3	0	0
Eurasian Eagle Owl	1	0	11	5	4	Kim	1	1	84	5	1	4	4	2	Head Movement	1	20.5	1	1	5	4	4.4	5	0	0
Eurasian Eagle Owl	1	0	11	5	5	UF									Head Movement	1	20.3	0	1				4	0	0
Great Horned Owl	0	1	14	7	1	UF									Locomotion	3	0.4	0	1				1	1	0
Great Horned Owl	0	1	14	7	2	UF									Head Movement	1	0.1	0	1				2	1	0
Great Horned Owl	0	1	14	7	3	UF									No Behavior	0	30	0	0				3	1	0
Great Horned Owl	0	1	14	7	4	Janet	1	0	48	5	3	3	3	4	Head Movement	1	3.4	1	1	3	2	3.2	5	1	0
Great Horned Owl	0	1	14	7	5	UF									Head Movement	1	4.2	0	1				4	1	0
Great Horned Owl	1	1	15	1	1	UF									Head Movement	1	1.2	0	1				1	0	0
Great Horned Owl	1	1	15	1	2	UF									No Behavior	0	30	0	0				2	0	0
Great Horned Owl	1	1	15	1	3	UF									No Behavior	0	30	0	0				3	0	0
Great Horned Owl	1	1	15	1	4	Judy	1	0	48	5	1	4	4	1	No Behavior	0	30	1	0	5	5	4.6	5	0	0
Great Horned Owl	1	1	15	10	1	UF									Head Movement	1	1.5	0	1				1	0	0
Great Horned Owl	1	1	15	10	2	UF									Head Movement	1	0.9	0	1				2	0	0
Great Horned Owl	1	1	15	10	3	UF									Head Movement	1	22.4	0	1				3	0	0
Great Horned Owl	1	1	15	10	4	Kiki	0	0	84	1	5	1	1	1	Head Movement	1	2	1	1	1	5	1.8	5	0	0
Great Horned Owl	0	0	16	1	1	UF									No Behavior	0	30	0	0				1	1	0
Great Horned Owl	0	0	16	1	2	UF									No Behavior	0	30	0	0				2	1	0
Great Horned Owl	0	0	16	1	3	UF									No Behavior	0	30	0	0				3	1	0
Great Horned Owl	0	0	16	1	4	Judy	1	0	240	5	1	4	4	1	No Behavior	0	30	1	0	5	5	4.6	5	1	0
Great Horned Owl	0	0	16	9	5	UF									No Behavior	0	30	0	0				4	1	0
Snowy Owl	1	0	17	3	3	UF									Head Movement	1	3.5	0	1				3	0	0
Snowy Owl	1	0	17	3	4	Brianna	1	0	60	4	2	3	2	4	Head Movement	1	1.8	1	1	4	2	3	5	0	0
Snowy Owl	1	0	17	3	5	UF									Head Movement	1	2.1	0	1				4	0	0
Barn Owl	1	1	1	1	1	UF									No Behavior	0	30	0	0				1	0	0	0	0
Barn Owl	1	1	1	1	3	UF									Head movement	1	6.4	0	1				3	0	0	0	0
Barn Owl	1	1	1	5	1	UF									No Behavior	0	30	0	0				1	0	0	0	0
Barn Owl	1	1	1	5	2	UF									No Behavior	0	30	0	0				2	0	0	0	0
Barn Owl	1	1	1	5	3	UF									No Behavior	0	30	0	0				3	0	0	0	0
Barn Owl	1	1	1	5	4	Ashlynn	1	0	11	4	4	2	3	3	No Behavior	0	30	1	0	2	3	2.8	5	0	0	0	0
Barn Owl	1	1	1	5	5	UF									No Behavior	0	30	0	0				4	0	0	0	0
Barn Owl	1	0	2	3	2	UF									Head movement	1	0.3	0	1				2	0	0	0	0
Barn Owl	1	0	2	3	3	UF									Head movement	1	0.7	0	1				3	0	0	0	0
Barn Owl	1	0	2	3	4	Gemma	1	0	14	4	3	2	4	4	Head movement	1	2.6	1	1	3	2	3	5	0	0	0	0
Barn Owl	1	0	2	3	5	UF									Head movement	1	0.6	0	1				4	0	0	0	0
Barn Owl	1	0	2	4	1	UF									Head movement	1	5.9	0	1				1	0	0	0	0
Barn Owl	1	0	2	4	2	UF									No Behavior	0	30	0	0				2	0	0	0	0
Barn Owl	1	0	2	4	3	UF									No Behavior	0	30	0	0				3	0	0	0	0
Barn Owl	1	0	2	4	4	Brianna	1	0	42	3	3	3	1	4	No Behavior	0	30	1	0	3	2	2.4	5	0	0	0	0
Barn Owl	1	0	2	4	5	UF									No Behavior	0	30	0	0				4	0	0	0	0
Barn Owl	0	0	3	1	5	UF									No Behavior	0	30	0	0				4	1	0	0	0
Barn Owl	0	0	3	2	1	UF									No Behavior	0	30	0	0				1	1	0	0	0
Barn Owl	0	0	3	2	2	UF									Head movement	1	24.7	0	1				2	1	0	0	0
Barn Owl	0	0	3	2	3	UF									Head movement	1	12.3	0	1				3	1	0	0	0
Barn Owl	0	0	3	2	5	UF									No Behavior	0	30	0	0				4	1	0	0	0
Barn Owl	0	0	3	4	1	UF									No Behavior	0	30	0	0				1	1	0	0	0
Barn Owl	0	0	3	4	2	UF									No Behavior	0	30	0	0				2	1	0	0	0
Barn Owl	0	0	3	4	3	UF									Head movement	1	2.1	0	1				3	1	0	0	0
Barn Owl	0	0	3	4	4	Brianna	1	0	72	2	4	1	1	2	Head movement	1	6	1	1	2	4	2	5	1	0	0	0
Barn Owl	0	0	3	4	5	UF									Head movement	1	15.6	0	1				4	1	0	0	0
Barred Owl	0	1	4	1	5	UF									No behavior	0	30	0	0				4	1	0	0	0
Barred Owl	0	1	4	4	2	UF									No behavior	0	30	0	0				2	1	0	0	0
Barred Owl	0	1	4	4	3	UF									Head movement	1	1.3	0	1				3	1	0	0	0
Barred Owl	0	1	4	4	4	Danielle	0	0	69	0	0	0	0	0	Head movement	1	8.4	1	1			0	5	1	0	0	0
Barred Owl	0	1	4	4	5	UF									No behavior	0	3.1	0	0				4	1	0	0	0
Barred Owl	0	1	4	6	2	UF									Head movement	1	3.7	0	1				2	1	0	0	0
Barred Owl	0	1	4	6	4	Miranda	1	1	65	4	2	3	3	1	No behavior	0	30	1	0	4	5	3.8	5	1	0	0	0
Barred Owl	0	1	4	8	5	UF									Head movement	1	4.4	0	1				4	1	0	0	0
Barred Owl	1	0	5	2	5	UF									Head movement	1	23	0	1				4	0	0	0	0
Barred Owl	1	0	5	4	2	UF									No behavior	0	30	0	0				2	0	0	0	0
Barred Owl	1	0	5	4	3	UF									No behavior	0	30	0	0				3	0	0	0	0
Barred Owl	1	0	5	4	4	Danielle	0	0	69	0	0	0	0	0	No behavior	0	30	1	0			0	5	0	0	0	0
Barred Owl	1	0	5	4	5	UF									Head movement	1	2.8	0	1				4	0	0	0	0
Barred Owl	1	0	5	5	3	Uf									Head movement	1	8.6	0	1				3	0	0	0	0
Barred Owl	1	0	5	6	4	Miranda	1	0	65	2	1	2	2	3	Head movement	1	10.3	1	1	5	3	2.8	5	0	0	0	0
Barred Owl	1	0	5	8	4	Danielle	0	0	69	0	0	0	0	0	Head movement	1	10.7	1	1			0	5	0	0	0	0
Barred Owl	0	0	6	3	1	UF									No behavior	0	30	0	0				1	1	0	0	0
Barred Owl	0	0	6	3	2	UF									No behavior	0	30	0	0				2	1	0	0	0
Barred Owl	0	0	6	3	3	UF									No behavior	0	30	0	0				3	1	0	0	0
Barred Owl	0	0	6	3	4	Judy	1	0	108	5	1	4	4	1	No behavior	0	30	1	0	5	5	4.6	5	1	0	0	0
Barred Owl	0	0	6	3	5	UF									No behavior	0	9.6	0	0				4	1	0	0	0
Barred Owl	0	0	6	4	2	UF									Head movement	1	2	0	1				2	1	0	0	0
Barred Owl	0	0	6	4	3	UF									Head movement	1	8.7	0	1				3	1	0	0	0
Barred Owl	0	0	6	4	4	Laura	0	0	48	2	2	1	1	4	Head movement	1	1.8	1	1	4	2	2	5	1	0	0	0
Barred Owl	0	0	6	4	5	UF									Head movement	1	20.3	0	1				4	1	0	0	0
Barred Owl	0	0	6	8	1	UF									No behavior	0	30	0	0				1	1	0	0	0
Barred Owl	0	0	6	8	2	UF									No behavior	0	30	0	0				2	1	0	0	0
Barred Owl	0	0	6	8	3	UF									No behavior	0	30	0	0				3	1	0	0	0
Barred Owl	0	0	6	8	4	Ashlynn	1	0	11	4	2	3	3	4	No behavior	0	30	1	0	4	2	3.2	5	1	0	0	0
Barred Owl	0	0	6	8	5	UF									No behavior	0	30	0	0				4	1	0	0	0
Barred Owl	0	0	6	9	3	UF									Head movement	1	18	0	1				3	1	0	0	0
Barred Owl	0	0	6	10	1	UF									No behavior	0	30	0	0				1	1	0	0	0
Barred Owl	0	0	6	10	2	UF									No behavior	0	30	0	0				2	1	0	0	0
Barred Owl	0	0	6	10	3	UF									Head movement	1	27	0	1				3	1	0	0	0
Barred Owl	0	0	6	10	4	Jen	1	0	30	4	3	3	3	3	Head movement	1	1.5	1	1	3	3	3.2	5	1	0	0	0
Barred Owl	0	0	6	10	5	UF									No behavior	0	30	0	0				4	1	0	0	0
Eastern Screech Owl	1	1	7	5	1	UF									No Behavior	0	30	0	0				1	0	0	0	0
Eastern Screech Owl	1	1	7	5	2	UF									No Behavior	0	30	0	0				2	0	0	0	0
Eastern Screech Owl	1	1	7	5	3	UF									No Behavior	0	30	0	0				3	0	0	0	0
Eastern Screech Owl	1	1	7	5	4	Christina	1	1	69	3	2	3	3	2	No Behavior	0	30	1	0	4	4	3.4	5	0	0	0	0
Eastern Screech Owl	1	1	7	5	5	UF									No Behavior	0	30	0	0				4	0	0	0	0
Eastern Screech Owl	1	1	7	6	1	UF									No Behavior	0	30	0	0				1	0	0	0	0
Eastern Screech Owl	1	1	7	6	2	UF									No Behavior	0	30	0	0				2	0	0	0	0
Eastern Screech Owl	1	1	7	6	3	UF									Head Movement	1	16.5	0	1				3	0	0	0	0
Eastern Screech Owl	1	1	7	6	4	Miranda	1	1	65	2	1	2	2	1	No Behavior	0	30	1	0	5	5	3.2	5	0	0	0	0
Eurasian Eagle Owl	1	0	9	3	1	UF									Head Movement	1	11.9	0	1				1	0	0	0	0
Eurasian Eagle Owl	1	0	9	3	3	UF									No Behavior	0	30	0	0				3	0	0	0	0
Eurasian Eagle Owl	1	0	9	3	4	Caycee	1	0	6	3	2	3	3	3	Head Movement	1	4.7	1	1	4	3	3.2	5	0	0	0	0
Eurasian Eagle Owl	1	0	9	3	5	UF									Head Movement	1	2	0	1				4	0	0	0	0
Eurasian Eagle Owl	1	0	9	5	2	UF									No Behavior	0	30	0	0				2	0	0	0	0
Eurasian Eagle Owl	1	0	9	5	3	UF									No Behavior	0	30	0	0				3	0	0	0	0
Eurasian Eagle Owl	1	0	9	5	4	Amber	1	0	8	4	2	3	3	4	Head Movement	1	13.4	1	1	4	2	3.2	5	0	0	0	0
Eurasian Eagle Owl	1	0	9	6	2	UF									Head Movement	1	20.4	0	1				2	0	0	0	0
Eurasian Eagle Owl	1	0	9	6	3	UF									Head Movement	1	16.6	0	1				3	0	0	0	0
Eurasian Eagle Owl	1	0	9	6	4	Beatrice	1	0	6	4	2	4	3	4	Head Movement	1	6.5	1	1	4	2	3.4	5	0	0	0	0
Eurasian Eagle Owl	1	0	9	7	2	UF									No Behavior	0	30	0	0				2	0	0	0	0
Eurasian Eagle Owl	1	0	9	7	3	UF									Head Movement	1	6.6	0	1				3	0	0	0	0
Eurasian Eagle Owl	0	1	10	2	3	UF									Head Movement	1	27.4	0	1				3	1	0	0	0
Eurasian Eagle Owl	0	1	10	2	5	UF									Head Movement	1	16	0	1				4	1	0	0	0
Eurasian Eagle Owl	0	1	10	3	2	UF									Head Movement	1	18	0	1				2	1	0	0	0
Eurasian Eagle Owl	0	1	10	3	4	Caycee	1	0	6	3	2	3	3	3	Head Movement	1	18.5	1	1	4	3	3.2	5	1	0	0	0
Eurasian Eagle Owl	0	1	10	6	2	UF									No Behavior	0	30	0	0				2	1	0	0	0
Eurasian Eagle Owl	0	1	10	6	3	UF									Head Movement	1	24.6	0	1				3	1	0	0	0
Eurasian Eagle Owl	0	1	10	7	2	UF									No Behavior	0	30	0	0				2	1	0	0	0
Eurasian Eagle Owl	0	1	10	7	3	UF									No Behavior	0	30	0	0				3	1	0	0	0
Eurasian Eagle Owl	0	1	10	7	4	Caycee	1	0	6	3	2	3	3	3	Head Movement	1	7.7	1	1	4	3	3.2	5	1	0	0	0
Eurasian Eagle Owl	0	1	10	7	5	UF									No Behavior	0	30	0	0				4	1	0	0	0
Eurasian Eagle Owl	0	1	10	8	2	UF									Head Movement	1	25.7	0	1				2	1	0	0	0
Great Horned Owl	0	0	16	5	1	UF									Head Movement	1	23.5	0	1				1	1	0	0	0
Great Horned Owl	0	0	16	5	2	UF									Head Movement	1	27.4	0	1				2	1	0	0	0
Great Horned Owl	0	0	16	5	3	UF									No Behavior	0	30	0	0				3	1	0	0	0
Great Horned Owl	0	0	16	5	4	Kiki	0	0	84	1	5	1	1	1	Head Movement	1	10.8	1	1	1	5	1.8	5	1	0	0	0
Great Horned Owl	0	0	16	5	5	UF									No Behavior	0	30	0	0				4	1	0	0	0
Great Horned Owl	0	0	16	6	1	UF									No Behavior	0	30	0	0				1	1	0	0	0
Great Horned Owl	0	0	16	6	2	UF									Head Movement	1	8	0	1				2	1	0	0	0
Great Horned Owl	0	0	16	6	3	UF									No Behavior	0	30	0	0				3	1	0	0	0
Great Horned Owl	0	0	16	6	4	Judy	1	0	240	5	1	4	4	1	No Behavior	0	30	1	0	5	5	4.6	5	1	0	0	0
Great Horned Owl	0	0	16	6	5	UF									No Behavior	0	30	0	0				4	1	0	0	0
Spectacled Owl	1	0	20	4	2	UF									No Behavior	0	30	0	0				2	0	0	0	0
Spectacled Owl	0	0	21	4	2	UF									No Behavior	0	30	0	0				2	1	0	0	0
Spectacled Owl	0	0	21	4	3	UF									No Behavior	0	30	0	0				3	1	0	0	0
Spectacled Owl	0	0	21	4	4	Meg	1	0	228	1	2	2	2	5	No Behavior	0	30	1	0	4	1	2	5	1	0	0	0
Spectacled Owl	0	0	21	4	5	UF									Head Movement	1	10.2	0	1				4	1	0	0	0
Barred Owl	0	1	4	6	5	UF									Head movement	1	8	0	1				4	1	0	0	1
Barred Owl	1	0	5	6	3	Uf									Head movement	1	24	0	1				3	0	0	0	1
Barred Owl	1	0	5	8	3	UF									No behavior	0	30	0	0				3	0	0	0	1
Barred Owl	0	0	6	4	1	UF									Head movement	1	2.2	0	1				1	1	0	0	1
Barred Owl	0	0	6	9	1	UF									No behavior	0	30	0	0				1	1	0	0	1
Barred Owl	0	0	6	9	2	UF									No behavior	0	30	0	0				2	1	0	0	1
Eurasian Eagle Owl	0	1	10	7	1	UF									No Behavior	0	30	0	0				1	1	0	0	1
Snowy Owl	1	0	17	1	5	UF									Head Movement	1	1.7	0	1				4	0	0	0	1
Snowy Owl	1	0	17	2	5	UF									Head Movement	1	12.5	0	1				4	0	0	0	1
Spectacled Owl	1	0	20	4	1	UF									Head Movement	1	0.5	0	1				1	0	0	0	1
Barn Owl	1	1	1	1	2	UF									No behavior	0	30	0	0				2	0	0	1	1
Barn Owl	1	1	1	1	4	Kiki	0	0	84	1	5	1	1	3	No Behavior	0	30	1	0	1	3	1.4	5	0	0	1	1
Barn Owl	1	1	1	1	5	UF									No Behavior	0	30	0	0				4	0	0	1	1
Barn Owl	1	1	1	2	1	UF									Head movement	1	0.4	0	1				1	0	0	1	1
Barn Owl	1	1	1	2	2	UF									Head movement	1	0.8	0	1				2	0	0	1	1
Barn Owl	1	1	1	2	3	UF									Head movement	1	1.1	0	1				3	0	0	1	1
Barn Owl	1	1	1	2	4	Judy	1	0	120	5	1	4	4	1	Head movement	1	0.9	1	1	5	5	4.6	5	0	0	1	1
Barn Owl	1	1	1	2	5	UF									Head movement	1	0.25	0	1				4	0	0	1	1
Barn Owl	1	1	1	3	1	UF									Locomotion	3	1.1	0	1				1	0	0	1	1
Barn Owl	1	1	1	3	2	UF									Head movement	1	1.1	0	1				2	0	0	1	1
Barn Owl	1	1	1	3	3	UF									Locomotion	3	0.28	0	1				3	0	0	1	1
Barn Owl	1	1	1	3	4	Laura	0	0	48	3	2	2	2	4	No Behavior	0	30	1	0	4	2	2.6	5	0	0	1	1
Barn Owl	1	1	1	3	5	UF									No Behavior	0	30	0	0				4	0	0	1	1
Barn Owl	1	1	1	6	1	UF									No Behavior	0	30	0	0				1	0	0	1	1
Barn Owl	1	1	1	6	2	UF									Head movement	1	11.8	0	1				2	0	0	1	1
Barn Owl	1	1	1	6	3	UF									No Behavior	0	30	0	0				3	0	0	1	1
Barn Owl	1	1	1	6	4	Judy	1	1	120	5	1	4	4	1	No Behavior	0	30	1	0	5	5	4.6	5	0	0	1	1
Barn Owl	1	1	1	6	5	UF									Head movement	1	9.5	0	1				4	0	0	1	1
Barn Owl	1	0	2	1	1	UF									No behavior	0	30	0	0				1	0	0	1	1
Barn Owl	1	0	2	1	2	UF									No behavior	0	30	0	0				2	0	0	1	1
Barn Owl	1	0	2	1	3	UF									No behavior	0	30	0	0				3	0	0	1	1
Barn Owl	1	0	2	1	4	Brianna	1	0	42	3	3	3	1	4	No behavior	0	30	1	0	3	2	2.4	5	0	0	1	1
Barn Owl	1	0	2	1	5	UF									No behavior	0	30	0	0				4	0	0	1	1
Barn Owl	0	0	3	1	1	UF									Head movement	1	0.1	0	1				1	1	0	1	1
Barn Owl	0	0	3	1	2	UF									No Behavior	0	30	0	0				2	1	0	1	1
Barn Owl	0	0	3	1	3	UF									No Behavior	0	30	0	0				3	1	0	1	1
Barn Owl	0	0	3	1	4	Brianna	1	0	72	2	4	1	1	2	No Behavior	0	30	1	0	2	4	2	5	1	0	1	1
Barn Owl	0	0	3	2	4	Gemma	1	0	14	4	3	2	2	4	No Behavior	0	30	1	0	3	2	2.6	5	1	0	1	1
Barn Owl	0	0	3	3	2	UF									Head movement	1	8.1	0	1				2	1	0	1	1
Barn Owl	0	0	3	3	3	UF									Head movement	1	4.3	0	1				3	1	0	1	1
Barn Owl	0	0	3	3	4	Gemma	1	0	14	4	3	2	2	4	Head movement	1	7.3	1	1	3	2	2.6	5	1	0	1	1
Barred Owl	0	1	4	2	2	UF									Head movement	1	4	0	1				2	1	0	1	1
Barred Owl	0	1	4	2	3	UF									Head movement	1	4.5	0	1				3	1	0	1	1
Barred Owl	0	1	4	2	4	Miranda	1	1	65	4	2	3	3	1	Head movement	1	18.8	1	1	4	5	3.8	5	1	0	1	1
Barred Owl	0	1	4	2	5	UF									Head movement	1	1	0	1				4	1	0	1	1
Barred Owl	0	1	4	3	1	UF									Head movement	1	11	0	1				1	1	0	1	1
Barred Owl	0	1	4	3	2	UF									Head movement	1	1.2	0	1				2	1	0	1	1
Barred Owl	0	1	4	3	3	UF									Head movement	1	8.9	0	1				3	1	0	1	1
Barred Owl	0	1	4	3	5	UF									Head movement	1	8.8	0	1				4	1	0	1	1
Barred Owl	0	1	4	4	1	UF									Head movement	1	11.1	0	1				1	1	0	1	1
Barred Owl	0	1	4	5	1	UF									Head movement	1	8.1	0	1				1	1	0	1	1
Barred Owl	0	1	4	5	2	UF									Head movement	1	1.9	0	1				2	1	0	1	1
Barred Owl	0	1	4	5	3	UF									Head movement	1	3.9	0	1				3	1	0	1	1
Barred Owl	0	1	4	5	4	Christina	1	1	111	5	1	5	5	1	Head movement	1	12.1	1	1	5	5	5	5	1	0	1	1
Barred Owl	0	1	4	5	5	UF									Head movement	1	2.6	0	1				4	1	0	1	1
Barred Owl	0	1	4	6	1	UF									Head movement	1	2.5	0	1				1	1	0	1	1
Barred Owl	0	1	4	7	1	UF									Head movement	1	1.6	0	1				1	1	0	1	1
Barred Owl	0	1	4	7	2	UF									Head movement	1	4.8	0	1				2	1	0	1	1
Barred Owl	0	1	4	7	3	UF									Head movement	1	10	0	1				3	1	0	1	1
Barred Owl	0	1	4	7	4	Janet	1	0	48	5	3	3	3	4	Head movement	1	10.5	1	1	3	2	3.2	5	1	0	1	1
Barred Owl	0	1	4	7	5	UF									Head movement	1	3	0	1				4	1	0	1	1
Barred Owl	0	1	4	8	2	UF									Head movement	1	14.9	0	1				2	1	0	1	1
Barred Owl	0	1	4	8	4	Danielle	0	0	69	0	0	0	0	0	Head movement	1	10.5	1	1			0	5	1	0	1	1
Barred Owl	1	0	5	1	2	UF									Head movement	1	26.6	0	1				2	0	0	1	1
Barred Owl	1	0	5	2	2	UF									Head movement	1	0.9	0	1				2	0	0	1	1
Barred Owl	1	0	5	2	3	UF									Head movement	1	18.1	0	1				3	0	0	1	1
Barred Owl	1	0	5	2	4	Miranda	1	0	65	2	1	2	2	3	Head movement	1	0.7	1	1	5	3	2.8	5	0	0	1	1
Barred Owl	1	0	5	3	1	UF									Head movement	1	0.4	0	1				1	0	0	1	1
Barred Owl	1	0	5	3	2	UF									Head movement	1	1.6	0	1				2	0	0	1	1
Barred Owl	1	0	5	3	5	UF									Head movement	1	13.5	0	1				4	0	0	1	1
Barred Owl	1	0	5	4	1	UF									Head movement	1	1	0	1				1	0	0	1	1
Barred Owl	1	0	5	5	1	UF									Head movement	1	5.5	0	1				1	0	0	1	1
Barred Owl	1	0	5	5	2	UF									Head movement	1	1	0	1				2	0	0	1	1
Barred Owl	1	0	5	5	4	Christina	1	0	111	4	2	3	3	2	Head movement	1	21.8	1	1	4	4	3.6	5	0	0	1	1
Barred Owl	1	0	5	6	1	UF									Head movement	1	21.1	0	1				1	0	0	1	1
Barred Owl	1	0	5	6	2	UF									Head movement	1	28.9	0	1				2	0	0	1	1
Barred Owl	1	0	5	7	1	UF									Head movement	1	3.1	0	1				1	0	0	1	1
Barred Owl	1	0	5	7	2	UF									Head movement	1	2.2	0	1				2	0	0	1	1
Barred Owl	1	0	5	7	5	UF									Head movement	1	0.8	0	1				4	0	0	1	1
Barred Owl	1	0	5	8	1	UF									Head movement	1	1.3	0	1				1	0	0	1	1
Barred Owl	1	0	5	8	2	UF									Head movement	1	20.9	0	1				2	0	0	1	1
Barred Owl	1	0	5	8	5	UF									Head movement	1	1.3	0	1				4	0	0	1	1
Barred Owl	0	0	6	1	1	UF									Head movement	1	2.8	0	1				1	1	0	1	1
Barred Owl	0	0	6	1	2	UF									Head movement	1	15.8	0	1				2	1	0	1	1
Barred Owl	0	0	6	1	3	UF									Head movement	1	17	0	1				3	1	0	1	1
Barred Owl	0	0	6	1	4	Ashlynn	1	0	11	4	2	3	3	4	No behavior	0	30	1	0	4	2	3.2	5	1	0	1	1
Barred Owl	0	0	6	1	5	UF									Head movement	1	28.4	0	1				4	1	0	1	1
Barred Owl	0	0	6	2	1	UF									No behavior	0	30	0	0				1	1	0	1	1
Barred Owl	0	0	6	2	2	UF									No behavior	0	30	0	0				2	1	0	1	1
Barred Owl	0	0	6	2	3	UF									No behavior	0	30	0	0				3	1	0	1	1
Barred Owl	0	0	6	2	4	Kiki	0	0	84	1	5	1	1	1	No behavior	0	30	1	0	1	5	1.8	5	1	0	1	1
Barred Owl	0	0	6	2	5	UF									No behavior	0	30	0	0				4	1	0	1	1
Barred Owl	0	0	6	5	1	UF									No behavior	0	30	0	0				1	1	0	1	1
Barred Owl	0	0	6	5	2	UF									Head movement	1	12.3	0	1				2	1	0	1	1
Barred Owl	0	0	6	5	3	UF									No behavior	0	30	0	0				3	1	0	1	1
Barred Owl	0	0	6	5	4	Jen	1	0	30	4	3	3	3	3	No behavior	0	30	1	0	3	3	3.2	5	1	0	1	1
Barred Owl	0	0	6	5	5	UF									No behavior	0	30	0	0				4	1	0	1	1
Barred Owl	0	0	6	6	1	UF									No behavior	0	30	0	0				1	1	0	1	1
Barred Owl	0	0	6	6	2	UF									Head movement	1	13	0	1				2	1	0	1	1
Barred Owl	0	0	6	6	3	UF									Head movement	1	26.2	0	1				3	1	0	1	1
Barred Owl	0	0	6	6	4	Kiki	0	0	84	1	5	1	1	1	No behavior	0	30	1	0	1	5	1.8	5	1	0	1	1
Barred Owl	0	0	6	6	5	UF									No behavior	0	30	0	0				4	1	0	1	1
Barred Owl	0	0	6	7	1	UF									Head movement	1	17.9	0	1				1	1	0	1	1
Barred Owl	0	0	6	7	2	UF									Head movement	1	15.9	0	1				2	1	0	1	1
Barred Owl	0	0	6	7	3	UF									No behavior	0	30	0	0				3	1	0	1	1
Barred Owl	0	0	6	7	4	Judy	1	0	108	5	1	4	4	1	No behavior	0	30	1	0	5	5	4.6	5	1	0	1	1
Barred Owl	0	0	6	7	5	UF									No behavior	0	30	0	0				4	1	0	1	1
Barred Owl	0	0	6	9	4	Laura	0	0	48	2	2	1	1	4	Head movement	1	1.6	1	1	4	2	2	5	1	0	1	1
Barred Owl	0	0	6	9	5	UF									Head movement	1	24.1	0	1				4	1	0	1	1
Eastern Screech Owl	1	1	7	1	1	UF									Head movement	1	4.2	0	1				1	0	0	1	1
Eastern Screech Owl	1	1	7	1	2	UF									No behavior	0	30	0	0				2	0	0	1	1
Eastern Screech Owl	1	1	7	1	3	UF									No behavior	0	30	0	0				3	0	0	1	1
Eastern Screech Owl	1	1	7	1	4	Christina	1	1	60	3	2	3	3	2	No behavior	0	30	1	0	4	4	3.4	5	0	0	1	1
Eastern Screech Owl	1	1	7	1	5	UF									No behavior	0	30	0	0				4	0	0	1	1
Eastern Screech Owl	1	1	7	2	1	UF									Head movement	1	1.5	0	1				1	0	0	1	1
Eastern Screech Owl	1	1	7	2	2	UF									Head movement	1	14.5	0	1				2	0	0	1	1
Eastern Screech Owl	1	1	7	2	3	UF									No behavior	0	30	0	0				3	0	0	1	1
Eastern Screech Owl	1	1	7	2	4	Miranda	1	1	65	2	1	2	2	1	No behavior	0	30	1	0	5	5	3.2	5	0	0	1	1
Eastern Screech Owl	1	1	7	2	5	UF									No behavior	0	30	0	0				4	0	0	1	1
Eastern Screech Owl	1	1	7	3	2	UF									Head movement	1	12.9	0	1				2	0	0	1	1
Eastern Screech Owl	1	1	7	3	3	UF									Head movement	1	0.3	0	1				3	0	0	1	1
Eastern Screech Owl	1	1	7	3	4	Janet	1	0	48	5	1	4	3	4	Head movement	1	13.1	1	1	5	2	3.8	5	0	0	1	1
Eastern Screech Owl	1	1	7	3	5	UF									Head movement	1	12.1	0	1				4	0	0	1	1
Eastern Screech Owl	1	1	7	7	1	UF									No Behavior	0	30	0	0				1	0	0	1	1
Eastern Screech Owl	1	1	7	7	2	UF									Head Movement	1	2.3	0	1				2	0	0	1	1
Eastern Screech Owl	1	1	7	7	3	UF									Head Movement	1	7.7	0	1				3	0	0	1	1
Eastern Screech Owl	1	1	7	7	4	Janet	1	0	48	5	1	4	3	4	Head Movement	1	29.8	1	1	5	2	3.8	5	0	0	1	1
Eastern Screech Owl	1	1	7	7	5	UF									No Behavior	0	30	0	0				4	0	0	1	1
Eastern Screech Owl	1	0	8	1	1	UF									Head Movement	1	1.1	0	1				1	0	0	1	1
Eastern Screech Owl	1	0	8	1	2	UF									Locomotion	3	2.2	0	1				2	0	0	1	1
Eastern Screech Owl	1	0	8	1	3	UF									Head Movement	1	5.2	0	1				3	0	0	1	1
Eastern Screech Owl	1	0	8	1	4	Brianna	1	0	60	3	2	2	2	4	Head Movement	1	3.6	1	1	4	2	2.6	5	0	0	1	1
Eastern Screech Owl	1	0	8	1	5	UF									Head Movement	1	3.9	0	1				4	0	0	1	1
Eastern Screech Owl	1	0	8	2	3	UF									Head Movement	1	29.3	0	1				3	0	0	1	1
Eastern Screech Owl	1	0	8	2	4	Lindsay	1	0	137	3	2	2	2	4	Head Movement	1	25.2	1	1	4	2	2.6	5	0	0	1	1
Eastern Screech Owl	1	0	8	2	5	UF									Head Movement	1	15.1	0	1				4	0	0	1	1
Eastern Screech Owl	1	0	8	3	2	UF									No Behavior	0	30	0	0				2	0	0	1	1
Eastern Screech Owl	1	0	8	3	3	UF									No Behavior	0	30	0	0				3	0	0	1	1
Eastern Screech Owl	1	0	8	3	4	Lindsay	1	0	137	3	2	2	2	4	Head Movement	1	15.3	1	1	4	2	2.6	5	0	0	1	1
Eastern Screech Owl	1	0	8	4	1	UF									Head Movement	1	13.5	0	1				1	0	0	1	1
Eastern Screech Owl	1	0	8	4	2	UF									Head Movement	1	2.3	0	1				2	0	0	1	1
Eastern Screech Owl	1	0	8	4	3	UF									Head Movement	1	5	0	1				3	0	0	1	1
Eastern Screech Owl	1	0	8	4	4	Brianna	1	0	60	3	2	2	2	4	Head Movement	1	5.5	1	1	4	2	2.6	5	0	0	1	1
Eastern Screech Owl	1	0	8	4	5	UF									Head Movement	1	16.1	0	1				4	0	0	1	1
Eurasian Eagle Owl	1	0	9	1	1	UF									Head Movement	1	1.5	0	1				1	0	0	1	1
Eurasian Eagle Owl	1	0	9	1	2	UF									Head Movement	1	6	0	1				2	0	0	1	1
Eurasian Eagle Owl	1	0	9	1	3	UF									Head Movement	1	1	0	1				3	0	0	1	1
Eurasian Eagle Owl	1	0	9	1	4	Amber	1	0	8	4	2	3	3	4	Head Movement	1	1.8	1	1	4	2	3.2	5	0	0	1	1
Eurasian Eagle Owl	1	0	9	1	5	UF									Head Movement	1	6.4	0	1				4	0	0	1	1
Eurasian Eagle Owl	1	0	9	2	1	UF									Head Movement	1	7.2	0	1				1	0	0	1	1
Eurasian Eagle Owl	1	0	9	2	2	UF									No Behavior	0	30	0	0				2	0	0	1	1
Eurasian Eagle Owl	1	0	9	2	3	UF									Head Movement	1	5.8	0	1				3	0	0	1	1
Eurasian Eagle Owl	1	0	9	2	4	Beatrice	1	0	6	4	2	4	3	4	Head Movement	1	11.4	1	1	4	2	3.4	5	0	0	1	1
Eurasian Eagle Owl	1	0	9	2	5	UF									Head Movement	1	27.7	0	1				4	0	0	1	1
Eurasian Eagle Owl	1	0	9	3	2	UF									Head Movement	1	11.8	0	1				2	0	0	1	1
Eurasian Eagle Owl	1	0	9	4	1	UF									Locomotion	3	2	0	1				1	0	0	1	1
Eurasian Eagle Owl	1	0	9	4	2	UF									Head Movement	1	5	0	1				2	0	0	1	1
Eurasian Eagle Owl	1	0	9	4	3	UF									Head Movement	1	8.5	0	1				3	0	0	1	1
Eurasian Eagle Owl	1	0	9	4	4	Julie	1	0	12	4	1	3	3	5	Head Movement	1	6.8	1	1	5	1	3.2	5	0	0	1	1
Eurasian Eagle Owl	1	0	9	4	5	UF									Head Movement	1	3.8	0	1				4	0	0	1	1
Eurasian Eagle Owl	1	0	9	5	1	UF									No Behavior	0	30	0	0				1	0	0	1	1
Eurasian Eagle Owl	1	0	9	5	5	UF									Head Movement	1	5.8	0	1				4	0	0	1	1
Eurasian Eagle Owl	1	0	9	6	1	UF									Head Movement	1	6	0	1				1	0	0	1	1
Eurasian Eagle Owl	1	0	9	6	5	UF									Head Movement	1	12.3	0	1				4	0	0	1	1
Eurasian Eagle Owl	1	0	9	7	1	UF									Head Movement	1	13.4	0	1				1	0	0	1	1
Eurasian Eagle Owl	1	0	9	7	4	Caycee	1	0	6	3	2	3	3	3	Head Movement	1	15.8	1	1	4	3	3.2	5	0	0	1	1
Eurasian Eagle Owl	1	0	9	7	5	UF									Head Movement	1	1	0	1				4	0	0	1	1
Eurasian Eagle Owl	1	0	9	8	1	UF									Head Movement	1	10.7	0	1				1	0	0	1	1
Eurasian Eagle Owl	1	0	9	8	2	UF									Head Movement	1	4.8	0	1				2	0	0	1	1
Eurasian Eagle Owl	1	0	9	8	3	UF									Head Movement	1	19.9	0	1				3	0	0	1	1
Eurasian Eagle Owl	1	0	9	8	4	Julie	1	0	12	4	1	3	3	5	Head Movement	1	2.3	1	1	5	1	3.2	5	0	0	1	1
Eurasian Eagle Owl	1	0	9	8	5	UF									Head Movement	1	16.4	0	1				4	0	0	1	1
Eurasian Eagle Owl	0	1	10	1	1	UF									Head Movement	1	9.1	0	1				1	1	0	1	1
Eurasian Eagle Owl	0	1	10	1	2	UF									Head Movement	1	17.8	0	1				2	1	0	1	1
Eurasian Eagle Owl	0	1	10	1	3	UF									Head Movement	1	3.7	0	1				3	1	0	1	1
Eurasian Eagle Owl	0	1	10	1	4	Amber	1	0	8	4	2	3	3	4	Head Movement	1	1.7	1	1	4	2	3.2	5	1	0	1	1
Eurasian Eagle Owl	0	1	10	1	5	UF									Head Movement	1	0.5	0	1				4	1	0	1	1
Eurasian Eagle Owl	0	1	10	2	1	UF									No Behavior	0	30	0	0				1	1	0	1	1
Eurasian Eagle Owl	0	1	10	2	2	UF									Head Movement	1	3.6	0	1				2	1	0	1	1
Eurasian Eagle Owl	0	1	10	2	4	Beatrice	1	0	6	4	2	4	3	3	No Behavior	0	30	1	0	4	3	3.6	5	1	0	1	1
Eurasian Eagle Owl	0	1	10	3	1	UF									No Behavior	0	30	0	0				1	1	0	1	1
Eurasian Eagle Owl	0	1	10	3	3	UF									Head Movement	1	8.7	0	1				3	1	0	1	1
Eurasian Eagle Owl	0	1	10	3	5	UF									No Behavior	0	30	0	0				4	1	0	1	1
Eurasian Eagle Owl	0	1	10	4	1	UF									Head Movement	1	20.8	0	1				1	1	0	1	1
Eurasian Eagle Owl	0	1	10	4	2	UF									Locomotion	3	1.8	0	1				2	1	0	1	1
Eurasian Eagle Owl	0	1	10	4	3	UF									Head Movement	1	7.7	0	1				3	1	0	1	1
Eurasian Eagle Owl	0	1	10	4	5	UF									Head Movement	1	5.8	0	1				4	1	0	1	1
Eurasian Eagle Owl	0	1	10	5	1	UF									Head Movement	1	1.2	0	1				1	1	0	1	1
Eurasian Eagle Owl	0	1	10	5	2	UF									Head Movement	1	4.1	0	1				2	1	0	1	1
Eurasian Eagle Owl	0	1	10	5	3	UF									No behavior	0	30	0	0				3	1	0	1	1
Eurasian Eagle Owl	0	1	10	5	4	Amber	1	0	8	4	2	3	3	4	No behavior	0	30	1	0	4	2	3.2	5	1	0	1	1
Eurasian Eagle Owl	0	1	10	5	5	UF									No Behavior	0	30	0	0				4	1	0	1	1
Eurasian Eagle Owl	0	1	10	6	1	UF									No Behavior	0	30	0	0				1	1	0	1	1
Eurasian Eagle Owl	0	1	10	6	4	Beatrice	1	0	6	4	2	4	3	3	Head Movement	1	16	1	1	4	3	3.6	5	1	0	1	1
Eurasian Eagle Owl	0	1	10	6	5	UF									No Behavior	0	30	0	0				4	1	0	1	1
Eurasian Eagle Owl	0	1	10	8	1	UF									No Behavior	0	30	0	0				1	1	0	1	1
Eurasian Eagle Owl	0	1	10	8	3	UF									Head Movement	1	18.8	0	1				3	1	0	1	1
Eurasian Eagle Owl	0	1	10	8	4	Julie	1	0	12	4	1	3	3	5	Head Movement	1	18.3	1	1	5	1	3.2	5	1	0	1	1
Eurasian Eagle Owl	0	1	10	8	5	UF									Head Movement	1	12.4	0	1				4	1	0	1	1
Eurasian Eagle Owl	1	0	11	1	1	UF									Head Movement	1	0.8	0	1				1	0	0	1	1
Eurasian Eagle Owl	1	0	11	1	3	UF									Head Movement	1	3.1	0	1				3	0	0	1	1
Eurasian Eagle Owl	1	0	11	1	4	Kim	1	1	84	5	1	4	4	2	Head Movement	1	12.6	1	1	5	4	4.4	5	0	0	1	1
Eurasian Eagle Owl	1	0	11	1	5	UF									Head Movement	1	16.4	0	1				4	0	0	1	1
Eurasian Eagle Owl	1	0	11	2	1	UF									Head Movement	1	2.7	0	1				1	0	0	1	1
Eurasian Eagle Owl	1	0	11	2	5	UF									Head Movement	1	22.8	0	1				4	0	0	1	1
Eurasian Eagle Owl	1	0	11	4	1	UF									Vocalization	2	1.3	0	1				1	0	0	1	1
Eurasian Eagle Owl	1	0	11	4	2	UF									Head Movement	1	20	0	1				2	0	0	1	1
Eurasian Eagle Owl	1	0	11	4	4	Julie	1	1	9	5	1	4	4	3	Head Movement	1	1.3	1	1	5	3	4.2	5	0	0	1	1
Eurasian Eagle Owl	1	0	11	4	5	UF									Head Movement	1	16	0	1				4	0	0	1	1
Eurasian Eagle Owl	1	0	11	6	1	UF									Head Movement	1	16.2	0	1				1	0	0	1	1
Eurasian Eagle Owl	1	0	11	6	2	UF									Head Movement	1	3.8	0	1				2	0	0	1	1
Eurasian Eagle Owl	1	0	11	6	3	UF									No Behavior	1	30	0	0				3	0	0	1	1
Eurasian Eagle Owl	1	0	11	6	4	Caycee	1	1	6	5	2	4	3	3	Head Movement	1	4.9	1	1	4	3	3.8	5	0	0	1	1
Eurasian Eagle Owl	1	0	11	6	5	UF									Head Movement	1	6.8	0	1				4	0	0	1	1
Great Horned Owl	1	0	12	1	1	UF									Head Movement	1	1.2	0	1				1	0	0	1	1
Great Horned Owl	1	0	12	1	2	UF									Head Movement	1	0.7	0	1				2	0	0	1	1
Great Horned Owl	1	0	12	1	3	UF									Head Movement	1	5.6	0	1				3	0	0	1	1
Great Horned Owl	1	0	12	1	4	Melissa	1	0	6	2	4	1	1	3	Head Movement	1	1	1	1	2	3	1.8	5	0	0	1	1
Great Horned Owl	1	0	12	1	5	UF									Head Movement	1	0.7	0	1				4	0	0	1	1
Great Horned Owl	1	0	12	2	1	UF									Head Movement	1	27	0	1				1	0	0	1	1
Great Horned Owl	1	0	12	2	2	UF									No Behavior	0	30	0	0				2	0	0	1	1
Great Horned Owl	1	0	12	2	3	UF									No Behavior	0	30	0	0				3	0	0	1	1
Great Horned Owl	1	0	12	2	4	Meg	1	0	6	1	3	1	1	5	Head Movement	1	27.9	1	1	3	1	1.4	5	0	0	1	1
Great Horned Owl	1	0	12	2	5	UF									Head Movement	1	18.3	0	1				4	0	0	1	1
Great Horned Owl	1	0	12	3	1	UF									Head Movement	1	0.9	0	1				1	0	0	1	1
Great Horned Owl	1	0	12	3	2	UF									No Behavior	0	30	0	0				2	0	0	1	1
Great Horned Owl	1	0	12	3	3	UF									No Behavior	0	30	0	0				3	0	0	1	1
Great Horned Owl	1	0	12	3	4	Meg	1	0	6	1	3	1	1	5	Head Movement	1	20.4	1	1	3	1	1.4	5	0	0	1	1
Great Horned Owl	1	0	12	3	5	UF									Head Movement	1	1.3	0	1				4	0	0	1	1
Great Horned Owl	1	0	12	4	1	UF									Head Movement	1	14.7	0	1				1	0	0	1	1
Great Horned Owl	1	0	12	4	2	UF									Head Movement	1	27.8	0	1				2	0	0	1	1
Great Horned Owl	1	0	12	4	3	UF									No Behavior	0	30	0	0				3	0	0	1	1
Great Horned Owl	1	0	12	4	4	Melissa	1	0	6	2	4	1	1	3	Head Movement	1	10.9	1	1	2	3	1.8	5	0	0	1	1
Great Horned Owl	1	0	12	4	5	UF									Head Movement	1	25.9	0	1				4	0	0	1	1
Great Horned Owl	0	0	13	1	2	UF									Head Movement	1	0.5	0	1				2	1	0	1	1
Great Horned Owl	0	0	13	1	3	UF									Head Movement	1	4.4	0	1				3	1	0	1	1
Great Horned Owl	0	0	13	1	4	Amber	1	0	8	1	5	1	1	1	Head Movement	1	1	1	1	1	5	1.8	5	1	0	1	1
Great Horned Owl	0	0	13	1	5	UF									Head Movement	1	17.3	0	1				4	1	0	1	1
Great Horned Owl	0	0	13	2	1	UF									Head Movement	1	0.01	0	1				1	1	0	1	1
Great Horned Owl	0	0	13	2	2	UF									Head Movement	1	9.2	0	1				2	1	0	1	1
Great Horned Owl	0	0	13	2	3	UF									Head Movement	1	0.7	0	1				3	1	0	1	1
Great Horned Owl	0	0	13	2	4	Beatrice	1	0	6	1	5	1	1	1	Head Movement	1	22.7	1	1	1	5	1.8	5	1	0	1	1
Great Horned Owl	0	0	13	2	5	UF									Head Movement	1	3.8	0	1				4	1	0	1	1
Great Horned Owl	0	0	13	3	1	UF									Head Movement	1	3.2	0	1				1	1	0	1	1
Great Horned Owl	0	0	13	3	2	UF									Head Movement	1	6.7	0	1				2	1	0	1	1
Great Horned Owl	0	0	13	3	3	UF									No Behavior	0	30	0	0				3	1	0	1	1
Great Horned Owl	0	0	13	3	4	Caycee	1	0	6	2	3	1	1	3	Head Movement	1	1	1	1	3	3	2	5	1	0	1	1
Great Horned Owl	0	0	13	4	1	UF									Head Movement	1	1.5	0	1				1	1	0	1	1
Great Horned Owl	0	0	13	4	2	UF									Head Movement	1	0.9	0	1				2	1	0	1	1
Great Horned Owl	0	0	13	4	4	Julie	1	0	12	4	3	2	2	3	No Behavior	0	30	1	0	3	3	2.8	5	1	0	1	1
Great Horned Owl	0	0	13	4	5	UF									Head Movement	1	0.8	0	1				4	1	0	1	1
Great Horned Owl	0	0	13	5	1	UF									Head Movement	1	2.8	0	1				1	1	0	1	1
Great Horned Owl	0	0	13	5	2	UF									Head Movement	1	1.7	0	1				2	1	0	1	1
Great Horned Owl	0	0	13	5	4	Beatrice	1	0	6	1	5	1	1	1	No Behavior	0	30	1	0	1	5	1.8	5	1	0	1	1
Great Horned Owl	0	0	13	5	5	UF									Head Movement	1	12.3	0	1				4	1	0	1	1
Great Horned Owl	0	0	13	6	1	UF									Head Movement	1	1.6	0	1				1	1	0	1	1
Great Horned Owl	0	0	13	6	2	UF									Head Movement	1	0.8	0	1				2	1	0	1	1
Great Horned Owl	0	0	13	6	3	UF									Head Movement	1	8.3	0	1				3	1	0	1	1
Great Horned Owl	0	0	13	6	4	Amber	1	0	8	1	5	1	1	1	Head Movement	1	0.6	1	1	1	5	1.8	5	1	0	1	1
Great Horned Owl	0	0	13	6	5	UF									Head Movement	1	3.4	0	1				4	1	0	1	1
Great Horned Owl	0	0	13	7	2	UF									Head Movement	1	1.4	0	1				2	1	0	1	1
Great Horned Owl	0	0	13	7	3	UF									Head Movement	1	1.8	0	1				3	1	0	1	1
Great Horned Owl	0	0	13	7	4	Caycee	1	0	6	2	3	1	1	3	Head Movement	1	5	1	1	3	3	2	5	1	0	1	1
Great Horned Owl	0	0	13	7	5	UF									Head Movement	1	21.2	0	1				4	1	0	1	1
Great Horned Owl	0	0	13	8	1	UF									Head Movement	1	7	0	1				1	1	0	1	1
Great Horned Owl	0	0	13	8	2	UF									Head Movement	1	0.4	0	1				2	1	0	1	1
Great Horned Owl	0	0	13	8	4	Julie	1	0	12	4	3	2	2	3	Head Movement	1	6.8	1	1	3	3	2.8	5	1	0	1	1
Great Horned Owl	0	0	13	8	5	UF									Head Movement	1	6.2	0	1				4	1	0	1	1
Great Horned Owl	0	1	14	1	3	UF									No Behavior	0	30	0	0				3	1	0	1	1
Great Horned Owl	0	1	14	1	4	Christina	1	1	111	3	2	3	3	2	Head Movement	1	15.3	1	1	4	4	3.4	5	1	0	1	1
Great Horned Owl	0	1	14	2	2	UF									Head Movement	1	15.1	0	1				2	1	0	1	1
Great Horned Owl	0	1	14	2	3	UF									Head Movement	1	2.2	0	1				3	1	0	1	1
Great Horned Owl	0	1	14	2	4	Miranda	1	1	65	3	4	1	1	1	No Behavior	0	30	1	0	2	5	2.4	5	1	0	1	1
Great Horned Owl	0	1	14	2	5	UF									Head Movement	1	28.8	0	1				4	1	0	1	1
Great Horned Owl	0	1	14	3	3	UF									Head Movement	1	19.2	0	1				3	1	0	1	1
Great Horned Owl	0	1	14	3	5	UF									Head Movement	1	24.5	0	1				4	1	0	1	1
Great Horned Owl	0	1	14	4	1	UF									Head Movement	1	4.2	0	1				1	1	0	1	1
Great Horned Owl	0	1	14	4	2	UF									Head Movement	1	0.3	0	1				2	1	0	1	1
Great Horned Owl	0	1	14	4	3	UF									Head Movement	1	13.8	0	1				3	1	0	1	1
Great Horned Owl	0	1	14	4	4	Danielle	0	0	69	0	0	0	0	0	Head Movement	1	9.3	1	1			0	5	1	0	1	1
Great Horned Owl	0	1	14	4	5	UF									Head Movement	1	12.8	0	1				4	1	0	1	1
Great Horned Owl	0	1	14	5	1	UF									Head Movement	1	0.4	0	1				1	1	0	1	1
Great Horned Owl	0	1	14	5	2	UF									Head Movement	1	5.1	0	1				2	1	0	1	1
Great Horned Owl	0	1	14	5	3	UF									Head Movement	1	16.2	0	1				3	1	0	1	1
Great Horned Owl	0	1	14	5	4	Christina	1	1	111	3	2	3	3	2	Head Movement	1	1.7	1	1	4	4	3.4	5	1	0	1	1
Great Horned Owl	0	1	14	5	5	UF									Head Movement	1	9.1	0	1				4	1	0	1	1
Great Horned Owl	0	1	14	6	1	UF									Head Movement	1	6.3	0	1				1	1	0	1	1
Great Horned Owl	0	1	14	6	2	UF									Head Movement	1	15.8	0	1				2	1	0	1	1
Great Horned Owl	0	1	14	6	3	UF									Head Movement	1	10	0	1				3	1	0	1	1
Great Horned Owl	0	1	14	6	4	Miranda	1	1	65	3	4	1	1	1	Head Movement	1	22.5	1	1	2	5	2.4	5	1	0	1	1
Great Horned Owl	0	1	14	6	5	UF									Head Movement	1	1.5	0	1				4	1	0	1	1
Great Horned Owl	0	1	14	8	1	UF									Head Movement	1	1.2	0	1				1	1	0	1	1
Great Horned Owl	0	1	14	8	2	UF									Head Movement	1	2.3	0	1				2	1	0	1	1
Great Horned Owl	0	1	14	8	3	UF									No Behavior	0	30	0	0				3	1	0	1	1
Great Horned Owl	0	1	14	8	4	Danielle	0	0	69	0	0	0	0	0	Head Movement	1	1.7	1	1			0	5	1	0	1	1
Great Horned Owl	0	1	14	8	5	UF									Head Movement	1	9.7	0	1				4	1	0	1	1
Great Horned Owl	1	1	15	1	5	UF									No Behavior	0	30	0	0				4	0	0	1	1
Great Horned Owl	1	1	15	2	1	UF									Head Movement	1	1.3	0	1				1	0	0	1	1
Great Horned Owl	1	1	15	2	2	UF									Head Movement	1	1	0	1				2	0	0	1	1
Great Horned Owl	1	1	15	2	3	UF									Head Movement	1	1.5	0	1				3	0	0	1	1
Great Horned Owl	1	1	15	2	4	Jen	1	1	30	4	3	3	3	3	Head Movement	1	7.8	1	1	3	3	3.2	5	0	0	1	1
Great Horned Owl	1	1	15	2	5	UF									Head Movement	1	2.4	0	1				4	0	0	1	1
Great Horned Owl	1	1	15	3	1	UF									Head Movement	1	1.2	0	1				1	0	0	1	1
Great Horned Owl	1	1	15	4	1	UF									Head Movement	1	5.8	0	1				1	0	0	1	1
Great Horned Owl	1	1	15	4	2	UF									Head Movement	1	2.6	0	1				2	0	0	1	1
Great Horned Owl	1	1	15	4	3	UF									Head Movement	1	1.5	0	1				3	0	0	1	1
Great Horned Owl	1	1	15	4	4	Laura	0	0	42	2	3	1	1	4	Head Movement	1	1.5	1	1	3	2	1.8	5	0	0	1	1
Great Horned Owl	1	1	15	4	5	UF									Head Movement	1	0.8	0	1				4	0	0	1	1
Great Horned Owl	1	1	15	5	3	UF									Head Movement	1	1.5	0	1				3	0	0	1	1
Great Horned Owl	1	1	15	5	5	UF									Head Movement	1	0.9	0	1				4	0	0	1	1
Great Horned Owl	1	1	15	7	2	UF									Head Movement	1	0.3	0	1				2	0	0	1	1
Great Horned Owl	1	1	15	7	3	UF									Head Movement	1	8.1	0	1				3	0	0	1	1
Great Horned Owl	1	1	15	7	4	Jen	1	1	30	4	3	3	3	3	Head Movement	1	3.1	1	1	3	3	3.2	5	0	0	1	1
Great Horned Owl	1	1	15	7	5	UF									Head Movement	1	7	0	1				4	0	0	1	1
Great Horned Owl	1	1	15	8	1	UF									Head Movement	1	23.6	0	1				1	0	0	1	1
Great Horned Owl	1	1	15	8	2	UF									Head Movement	1	25.6	0	1				2	0	0	1	1
Great Horned Owl	1	1	15	8	3	UF									Head Movement	1	23.1	0	1				3	0	0	1	1
Great Horned Owl	1	1	15	8	4	Ashlynn	1	0	11	3	4	3	3	4	Head Movement	1	1.9	1	1	2	2	2.6	5	0	0	1	1
Great Horned Owl	1	1	15	8	5	UF									Head Movement	1	9.9	0	1				4	0	0	1	1
Great Horned Owl	1	1	15	9	1	UF									Head Movement	1	2.2	0	1				1	0	0	1	1
Great Horned Owl	1	1	15	9	2	UF									Head Movement	1	2	0	1				2	0	0	1	1
Great Horned Owl	1	1	15	9	3	UF									Head Movement	1	8.7	0	1				3	0	0	1	1
Great Horned Owl	1	1	15	9	4	Laura	0	0	42	2	3	1	1	4	Head Movement	1	1.8	1	1	3	2	1.8	5	0	0	1	1
Great Horned Owl	1	1	15	9	5	UF									Head Movement	1	20.4	0	1				4	0	0	1	1
Great Horned Owl	1	1	15	10	5	UF									Head Movement	1	13.4	0	1				4	0	0	1	1
Great Horned Owl	0	0	16	4	1	UF									Head Movement	1	1.6	0	1				1	1	0	1	1
Great Horned Owl	0	0	16	4	2	UF									Head Movement	1	25.6	0	1				2	1	0	1	1
Great Horned Owl	0	0	16	4	3	UF									Head Movement	1	1.2	0	1				3	1	0	1	1
Great Horned Owl	0	0	16	4	4	Laura	0	0	48	2	3	1	1	4	Head Movement	1	0.2	1	1	3	2	1.8	5	1	0	1	1
Great Horned Owl	0	0	16	4	5	UF									Head Movement	1	23.5	0	1				4	1	0	1	1
Great Horned Owl	0	0	16	7	1	UF									Head Movement	1	0.5	0	1				1	1	0	1	1
Great Horned Owl	0	0	16	7	2	UF									Head Movement	1	1.3	0	1				2	1	0	1	1
Great Horned Owl	0	0	16	7	3	UF									Head Movement	1	2.2	0	1				3	1	0	1	1
Great Horned Owl	0	0	16	7	4	Jen	1	1	30	4	3	3	3	3	Head Movement	1	3.8	1	1	3	3	3.2	5	1	0	1	1
Great Horned Owl	0	0	16	7	5	UF									Head Movement	1	9.6	0	1				4	1	0	1	1
Great Horned Owl	0	0	16	8	1	UF									Head Movement	1	3.3	0	1				1	1	0	1	1
Great Horned Owl	0	0	16	8	2	UF									Head Movement	1	1.7	0	1				2	1	0	1	1
Great Horned Owl	0	0	16	8	3	UF									Head Movement	1	1.4	0	1				3	1	0	1	1
Great Horned Owl	0	0	16	8	4	Ashlynn	1	0	11	3	4	3	3	4	No Behavior	0	30	1	0	2	2	2.6	5	1	0	1	1
Great Horned Owl	0	0	16	8	5	UF									Head Movement	1	5	0	1				4	1	0	1	1
Great Horned Owl	0	0	16	9	3	UF									Head Movement	1	9.8	0	1				3	1	0	1	1
Great Horned Owl	0	0	16	9	4	Laura	0	0	48	2	3	1	1	4	Head Movement	1	14.5	1	1	3	2	1.8	5	1	0	1	1
Great Horned Owl	0	0	16	10	2	UF									Head Movement	1	7.5	0	1				2	1	0	1	1
Great Horned Owl	0	0	16	10	3	UF									Head Movement	1	1.7	0	1				3	1	0	1	1
Great Horned Owl	0	0	16	10	4	Kiki	0	0	84	1	5	1	1	1	No Behavior	0	30	1	0	1	5	1.8	5	1	0	1	1
Great Horned Owl	0	0	16	10	5	UF									No Behavior	0	30	0	0				4	1	0	1	1
Snowy Owl	1	0	17	1	2	UF									Head Movement	1	9.4	0	1				2	0	0	1	1
Snowy Owl	1	0	17	1	4	Lindsay	1	0	137	4	2	0	2	4	Head Movement	1	23.7	1	1	4	2	2.4	5	0	0	1	1
Snowy Owl	1	0	17	4	1	UF									Head Movement	1	8.6	0	1				1	0	0	1	1
Snowy Owl	1	0	17	4	2	UF									Head Movement	1	0.8	0	1				2	0	0	1	1
Snowy Owl	1	0	17	4	5	UF									Head Movement	1	0.1	0	1				4	0	0	1	1
Snowy Owl	0	0	18	1	1	UF									Head Movement	1	7.2	0	1				1	1	0	1	1
Snowy Owl	0	0	18	1	2	UF									Head Movement	1	0.8	0	1				2	1	0	1	1
Snowy Owl	0	0	18	1	3	UF									Head Movement	1	7.1	0	1				3	1	0	1	1
Snowy Owl	0	0	18	1	4	Jen	1	0	30	4	3	3	3	3	Head Movement	1	0.7	1	1	3	3	3.2	5	1	0	1	1
Snowy Owl	0	0	18	1	5	UF									Head Movement	1	0.9	0	1				4	1	0	1	1
Snowy Owl	0	0	18	2	1	UF									Head Movement	1	2.2	0	1				1	1	0	1	1
Snowy Owl	0	0	18	2	2	UF									Head Movement	1	2	0	1				2	1	0	1	1
Snowy Owl	0	0	18	2	3	UF									Head Movement	1	8.6	0	1				3	1	0	1	1
Snowy Owl	0	0	18	2	4	Laura	0	0	48	2	4	1	1	3	Head Movement	1	1.8	1	1	2	3	1.8	5	1	0	1	1
Snowy Owl	0	0	18	2	5	UF									Head Movement	1	20.4	0	1				4	1	0	1	1
Snowy Owl	0	0	18	3	1	UF									Head Movement	1	1.3	0	1				1	1	0	1	1
Snowy Owl	0	0	18	3	2	UF									Head Movement	1	10	0	1				2	1	0	1	1
Snowy Owl	0	0	18	3	3	UF									Head Movement	1	9.5	0	1				3	1	0	1	1
Snowy Owl	0	0	18	3	4	Ashlynn	1	0	11	3	2	2	2	4	Head Movement	1	2.6	1	1	4	2	2.6	5	1	0	1	1
Snowy Owl	0	0	18	3	5	UF									Head Movement	1	1.1	0	1				4	1	0	1	1
Snowy Owl	0	0	18	4	1	UF									Head Movement	1	6	0	1				1	1	0	1	1
Snowy Owl	0	0	18	4	2	UF									Head Movement	1	2.5	0	1				2	1	0	1	1
Snowy Owl	0	0	18	4	3	UF									Head Movement	1	0.5	0	1				3	1	0	1	1
Snowy Owl	0	0	18	4	4	Kiki	0	0	84	1	5	1	1	1	Head Movement	1	10.4	1	1	1	5	1.8	5	1	0	1	1
Snowy Owl	0	0	18	4	5	UF									Head Movement	1	4.5	0	1				4	1	0	1	1
Snowy Owl	0	0	18	5	1	UF									Head Movement	1	16.4	0	1				1	1	0	1	1
Snowy Owl	0	0	18	5	2	UF									Head Movement	1	11.3	0	1				2	1	0	1	1
Snowy Owl	0	0	18	5	3	UF									Head Movement	1	12.7	0	1				3	1	0	1	1
Snowy Owl	0	0	18	5	4	Judy	1	0	84	5	1	4	3	2	Head Movement	1	17.8	1	1	5	4	4.2	5	1	0	1	1
Snowy Owl	0	0	18	5	5	UF									Head Movement	1	0.9	0	1				4	1	0	1	1
Snowy Owl	0	0	18	6	1	UF									Head Movement	1	0.4	0	1				1	1	0	1	1
Snowy Owl	0	0	18	6	2	UF									Head Movement	1	0.3	0	1				2	1	0	1	1
Snowy Owl	0	0	18	6	3	UF									Head Movement	1	9	0	1				3	1	0	1	1
Snowy Owl	0	0	18	6	4	Judy	1	0	84	5	1	4	3	2	Head Movement	1	6.5	1	1	5	4	4.2	5	1	0	1	1
Snowy Owl	0	0	18	6	5	UF									Head Movement	1	9	0	1				4	1	0	1	1
Snowy Owl	0	0	18	9	1	UF									Head Movement	1	0.3	0	1				1	1	0	1	1
Snowy Owl	0	0	18	9	2	UF									Head Movement	1	4.1	0	1				2	1	0	1	1
Snowy Owl	0	0	18	9	3	UF									Head Movement	1	4.3	0	1				3	1	0	1	1
Snowy Owl	0	0	18	9	4	Kiki	0	0	84	1	5	1	1	1	Head Movement	1	0.4	1	1	1	5	1.8	5	1	0	1	1
Snowy Owl	0	0	18	9	5	UF									Head Movement	1	6.6	0	1				4	1	0	1	1
Snowy Owl	0	0	18	10	1	UF									Head Movement	1	7.9	0	1				1	1	0	1	1
Snowy Owl	0	0	18	10	2	UF									Head Movement	1	12.3	0	1				2	1	0	1	1
Snowy Owl	0	0	18	10	3	UF									Head Movement	1	0.3	0	1				3	1	0	1	1
Snowy Owl	0	0	18	10	4	Ashlynn	1	0	11	3	2	2	2	4	Head Movement	1	0.4	1	1	4	2	2.6	5	1	0	1	1
Snowy Owl	0	0	18	10	5	UF									Head Movement	1	7.2	0	1				4	1	0	1	1
Snowy Owl	1	0	19	1	1	UF									Head Movement	1	7.8	0	1				1	0	0	1	1
Snowy Owl	1	0	19	1	2	UF									Head Movement	1	8.1	0	1				2	0	0	1	1
Snowy Owl	1	0	19	1	3	UF									Head Movement	1	6.9	0	1				3	0	0	1	1
Snowy Owl	1	0	19	1	4	Jen	1	0	30	4	3	3	3	3	Head Movement	1	1.1	1	1	3	3	3.2	5	0	0	1	1
Snowy Owl	1	0	19	1	5	UF									Head Movement	1	9.7	0	1				4	0	0	1	1
Snowy Owl	1	0	19	2	1	UF									Head Movement	1	5.7	0	1				1	0	0	1	1
Snowy Owl	1	0	19	2	2	UF									Head Movement	1	7.9	0	1				2	0	0	1	1
Snowy Owl	1	0	19	2	3	UF									Head Movement	1	15.3	0	1				3	0	0	1	1
Snowy Owl	1	0	19	2	4	Laura	0	0	48	2	4	1	1	3	Head Movement	1	1.5	1	1	2	3	1.8	5	0	0	1	1
Snowy Owl	1	0	19	2	5	UF									Head Movement	1	6.2	0	1				4	0	0	1	1
Snowy Owl	1	0	19	3	4	Ashlynn	1	0	11	3	2	2	2	4	Head Movement	1	0.3	1	1	4	2	2.6	5	0	0	1	1
Snowy Owl	1	0	19	3	5	UF									Head Movement	1	0.2	0	1				4	0	0	1	1
Snowy Owl	1	0	19	4	1	UF									Head Movement	1	8.2	0	1				1	0	0	1	1
Snowy Owl	1	0	19	4	2	UF									Head Movement	1	0.3	0	1				2	0	0	1	1
Snowy Owl	1	0	19	4	3	UF									Head Movement	1	0.5	0	1				3	0	0	1	1
Snowy Owl	1	0	19	4	4	Kiki	0	0	84	1	5	1	1	1	Head Movement	1	6.4	1	1	1	5	1.8	5	0	0	1	1
Snowy Owl	1	0	19	4	5	UF									Head Movement	1	0.6	0	1				4	0	0	1	1
Snowy Owl	1	0	19	5	1	UF									Head Movement	1	0.45	0	1				1	0	0	1	1
Snowy Owl	1	0	19	5	2	UF									Head Movement	1	9.6	0	1				2	0	0	1	1
Snowy Owl	1	0	19	5	3	UF									Head Movement	1	1.8	0	1				3	0	0	1	1
Snowy Owl	1	0	19	5	4	Judy	1	0	84	5	1	4	3	2	Head Movement	1	0.8	1	1	5	4	4.2	5	0	0	1	1
Snowy Owl	1	0	19	5	5	UF									Head Movement	1	0.8	0	1				4	0	0	1	1
Snowy Owl	1	0	19	6	1	UF									Head Movement	1	1.2	0	1				1	0	0	1	1
Snowy Owl	1	0	19	6	2	UF									Head Movement	1	0.3	0	1				2	0	0	1	1
Snowy Owl	1	0	19	6	3	UF									Head Movement	1	1.4	0	1				3	0	0	1	1
Snowy Owl	1	0	19	6	4	Judy	1	0	84	5	1	4	3	2	Head Movement	1	1.4	1	1	5	4	4.2	5	0	0	1	1
Snowy Owl	1	0	19	6	5	UF									Head Movement	1	1.2	0	1				4	0	0	1	1
Snowy Owl	1	0	19	7	1	UF									Head Movement	1	2.9	0	1				1	0	0	1	1
Snowy Owl	1	0	19	7	2	UF									Head Movement	1	2.8	0	1				2	0	0	1	1
Snowy Owl	1	0	19	7	3	UF									Head Movement	1	0.6	0	1				3	0	0	1	1
Snowy Owl	1	0	19	7	4	Laura	0	0	48	2	4	1	1	3	Head Movement	1	1.3	1	1	2	3	1.8	5	0	0	1	1
Snowy Owl	1	0	19	7	5	UF									Head Movement	1	1.1	0	1				4	0	0	1	1
Snowy Owl	1	0	19	8	1	UF									Head Movement	1	1.4	0	1				1	0	0	1	1
Snowy Owl	1	0	19	8	2	UF									Head Movement	1	7.9	0	1				2	0	0	1	1
Snowy Owl	1	0	19	8	3	UF									Head Movement	1	11.1	0	1				3	0	0	1	1
Snowy Owl	1	0	19	8	4	Jen	1	0	30	4	3	3	3	3	Head Movement	1	8.7	1	1	3	3	3.2	5	0	0	1	1
Snowy Owl	1	0	19	8	5	UF									No Behavior	0	30	0	0				4	0	0	1	1
Snowy Owl	1	0	19	9	1	UF									Head Movement	1	1.6	0	1				1	0	0	1	1
Snowy Owl	1	0	19	9	2	UF									Head Movement	1	1.2	0	1				2	0	0	1	1
Snowy Owl	1	0	19	9	3	UF									Head Movement	1	0.6	0	1				3	0	0	1	1
Snowy Owl	1	0	19	9	4	Kiki	0	0	84	1	5	1	1	1	Head Movement	1	0.3	1	1	1	5	1.8	5	0	0	1	1
Snowy Owl	1	0	19	9	5	UF									Head Movement	1	5.3	0	1				4	0	0	1	1
Snowy Owl	1	0	19	10	1	UF									Head Movement	1	8.9	0	1				1	0	0	1	1
Snowy Owl	1	0	19	10	2	UF									Head Movement	1	0.4	0	1				2	0	0	1	1
Snowy Owl	1	0	19	10	3	UF									Head Movement	1	5.8	0	1				3	0	0	1	1
Snowy Owl	1	0	19	10	4	Ashlynn	1	0	11	3	2	2	2	4	Head Movement	1	0.8	1	1	4	2	2.6	5	0	0	1	1
Snowy Owl	1	0	19	10	5	UF									Head Movement	1	0.6	0	1				4	0	0	1	1
Spectacled Owl	1	0	20	1	3	UF									Head Movement	1	10.3	0	1				3	0	0	1	1
Spectacled Owl	1	0	20	1	4	Meg	1	0	144	1	2	2	2	5	No Behavior	0	30	1	0	4	1	2	5	0	0	1	1
Spectacled Owl	1	0	20	1	5	UF									Head Movement	1	9.3	0	1				4	0	0	1	1
Spectacled Owl	1	0	20	2	2	UF									Head Movement	1	15.9	0	1				2	0	0	1	1
Spectacled Owl	1	0	20	2	3	UF									No Behavior	0	30	0	0				3	0	0	1	1
Spectacled Owl	1	0	20	2	4	Lindsay	1	0	137	1	2	1	1	4	Head Movement	1	28.7	1	1	4	2	1.8	5	0	0	1	1
Spectacled Owl	1	0	20	2	5	UF									No Behavior	0	30	0	0				4	0	0	1	1
Spectacled Owl	1	0	20	3	1	UF									No Behavior	0	30	0	0				1	0	0	1	1
Spectacled Owl	1	0	20	3	2	UF									No Behavior	0	30	0	0				2	0	0	1	1
Spectacled Owl	1	0	20	3	3	UF									Head Movement	1	2.8	0	1				3	0	0	1	1
Spectacled Owl	1	0	20	3	4	Lindsay	1	0	137	1	2	1	1	4	Head Movement	1	2.2	1	1	4	2	1.8	5	0	0	1	1
Spectacled Owl	1	0	20	3	5	UF									No Behavior	0	30	0	0				4	0	0	1	1
Spectacled Owl	1	0	20	4	3	UF									Head Movement	1	0.6	0	1				3	0	0	1	1
Spectacled Owl	1	0	20	4	4	Meg	1	0	144	1	2	2	2	5	No Behavior	0	30	1	0	4	1	2	5	0	0	1	1
Spectacled Owl	1	0	20	4	5	UF									Head Movement	1	9.9	0	1				4	0	0	1	1
Spectacled Owl	0	0	21	1	1	UF									Head Movement	1	2.5	0	1				1	1	0	1	1
Spectacled Owl	0	0	21	1	2	UF									Head Movement	1	11.6	0	1				2	1	0	1	1
Spectacled Owl	0	0	21	1	3	UF									Head Movement	1	2.2	0	1				3	1	0	1	1
Spectacled Owl	0	0	21	1	4	Meg	1	0	228	1	2	2	2	5	No Behavior	0	30	1	0	4	1	2	5	1	0	1	1
Spectacled Owl	0	0	21	1	5	UF									Head Movement	1	10	0	1				4	1	0	1	1
Spectacled Owl	0	0	21	2	2	UF									Head Movement	1	0.5	0	1				2	1	0	1	1
Spectacled Owl	0	0	21	2	3	UF									Head Movement	1	7.7	0	1				3	1	0	1	1
Spectacled Owl	0	0	21	2	4	Lindsay	1	0	137	1	2	1	1	4	No Behavior	0	30	1	0	4	2	1.8	5	1	0	1	1
Spectacled Owl	0	0	21	2	5	UF									No Behavior	0	30	0	0				4	1	0	1	1
Spectacled Owl	0	0	21	3	1	UF									No Behavior	0	30	0	0				1	1	0	1	1
Spectacled Owl	0	0	21	3	2	UF									No Behavior	0	30	0	0				2	1	0	1	1
Spectacled Owl	0	0	21	3	3	UF									No Behavior	0	30	0	0				3	1	0	1	1
Spectacled Owl	0	0	21	3	4	Lindsay	1	0	137	1	2	1	1	4	No Behavior	0	30	1	0	4	2	1.8	5	1	0	1	1
Spectacled Owl	0	0	21	3	5	UF									No Behavior	0	30	0	0				4	1	0	1	1
Spectacled Owl	0	0	21	4	1	UF									Head Movement	1	1.2	0	1				1	1	0	1	1
Barn Owl	1	1	1	4	1	UF									Vocalization	2	4.7	0	1				1	0
Barn Owl	1	1	1	4	2	UF									Vocalization	2	15	0	1				2	0
Barn Owl	1	1	1	4	3	UF									Vocalization	2	11.6	0	1				3	0
Barn Owl	1	1	1	4	4	Jen	1	1	30	4	3	3	3	3	Vocalization	2	20	1	1	3	3	3.2	5	0
Barn Owl	1	1	1	4	5	UF									No Behavior	0	30	0	0				4	0
Barn Owl	1	1	1	7	1	UF									No Behavior	0	30	0	0				1	0
Barn Owl	1	1	1	7	2	UF									No Behavior	0	30	0	0				2	0
Barn Owl	1	1	1	7	3	UF									No Behavior	0	30	0	0				3	0
Barn Owl	1	1	1	7	4	Ashlynn	1	0	11	4	4	2	3	3	No Behavior	0	30	1	0	2	3	2.8	5	0
Barn Owl	1	1	1	7	5	UF									No Behavior	0	30	0	0				4	0
Barn Owl	1	1	1	8	1	UF									No Behavior	0	30	0	0				1	0
Barn Owl	1	1	1	8	2	UF									Vocalization	2	2.3	0	1				2	0
Barn Owl	1	1	1	8	3	UF									Vocalization	2	2.3	0	1				3	0
Barn Owl	1	1	1	8	4	Jen	1	0	30	4	3	3	3	3	Vocalization	2	0.67	1	1	3	3	3.2	5	0
Barn Owl	1	1	1	8	5	UF									No Behavior	0	30	0	0				4	0
Barn Owl	1	1	1	9	1	UF									Vocalization	2	10.9	0	1				1	0
Barn Owl	1	1	1	9	2	UF									Vocalization	2	17	0	1				2	0
Barn Owl	1	1	1	9	3	UF									Vocalization	2	18	0	1				3	0
Barn Owl	1	1	1	9	4	Laura	0	0	48	3	2	2	2	4	No behavior	0	30	1	0	4	2	2.6	5	0
Barn Owl	1	1	1	9	5	UF									No behavior	0	30	0	0				4	0
Barn Owl	1	1	1	10	1	UF									No behavior	0	30	0	0				1	0
Barn Owl	1	1	1	10	2	UF									No behavior	0	30	0	0				2	0
Barn Owl	1	1	1	10	3	UF									No behavior	0	30	0	0				3	0
Barn Owl	1	1	1	10	4	Kiki	0	0	84	1	5	1	1	3	No behavior	0	30	1	0	1	3	1.4	5	0
Barn Owl	1	1	1	10	5	UF									No behavior	0	30	0	0				4	0
Eastern Screech Owl	1	1	7	4	1	UF									No behavior	0	30	0	0				1	0
Eastern Screech Owl	1	1	7	4	2	UF									No behavior	0	30	0	0				2	0
Eastern Screech Owl	1	1	7	4	3	UF									No behavior	0	30	0	0				3	0
Eastern Screech Owl	1	1	7	4	4	Danielle	0	0	69	0	0	0	0	0	No behavior	0	30	1	0			0	5	0
Eastern Screech Owl	1	1	7	4	5	UF									No behavior	0	30	0	0				4	0
Eastern Screech Owl	1	1	7	8	1	UF									No Behavior	0	30	0	0				1	0
Eastern Screech Owl	1	1	7	8	2	UF									No Behavior	0	30	0	0				2	0
Eastern Screech Owl	1	1	7	8	3	UF									No Behavior	0	30	0	0				3	0
Eastern Screech Owl	1	1	7	8	4	Danielle	0	0	69	0	0	0	0	0	No Behavior	0	30	1	0			0	5	0
Eastern Screech Owl	1	1	7	8	5	UF									No Behavior	0	30	0	0				4	0
Great Horned Owl	0	0	16	1	5	UF									No Behavior	0	30	0	0				4	1
Great Horned Owl	0	0	16	2	1	UF									Head Movement	1	1.5	0	1				1	1
Great Horned Owl	0	0	16	2	2	UF									No Behavior	0	30	0	0				2	1
Great Horned Owl	0	0	16	2	3	UF									No Behavior	0	30	0	0				3	1
Great Horned Owl	0	0	16	2	4	Jen	1	0	30	3	3	3	3	3	No Behavior	0	0	1	0	3	3	3	5	1
Great Horned Owl	0	0	16	2	5	UF									No Behavior	0	30	0	0				4	1
Great Horned Owl	0	0	16	3	1	UF									No Behavior	0	30	0	0				1	1
Great Horned Owl	0	0	16	3	2	UF									No Behavior	0	30	0	0				2	1
Great Horned Owl	0	0	16	3	3	UF									No Behavior	0	30	0	0				3	1
Great Horned Owl	0	0	16	3	4	Ashlynn	1	0	11	3	4	3	3	4	No Behavior	0	30	1	0	2	2	2.6	5	1
Great Horned Owl	0	0	16	3	5	UF									No Behavior	0	30	0	0				4	1
Snowy Owl	0	0	18	7	1	UF									Head Movement	1	2.2	0	1				1	1
Snowy Owl	0	0	18	7	2	UF									Head Movement	1	6.6	0	1				2	1
Snowy Owl	0	0	18	7	3	UF									Head Movement	1	7.2	0	1				3	1
Snowy Owl	0	0	18	7	4	Laura	0	0	48	2	4	1	1	3	Head Movement	1	5.5	1	1	2	3	1.8	5	1
Snowy Owl	0	0	18	7	5	UF									Head Movement	1	13.5	0	1				4	1
Snowy Owl	0	0	18	8	1	UF									Head Movement	1	4.6	0	1				1	1
Snowy Owl	0	0	18	8	2	UF									Head Movement	1	5.8	0	1				2	1
Snowy Owl	0	0	18	8	3	UF									Head Movement	1	0.3	0	1				3	1
Snowy Owl	0	0	18	8	4	Jen	1	0	30	4	3	3	3	3	Head Movement	1	6.6	1	1	3	3	3.2	5	1
Snowy Owl	0	0	18	8	5	UF									Head Movement	1	0.3	0	1				4	1
